# Supplementary material for: First Detection of Encarsia smithi in Italy and Co-Occurrence with Eretmocerus iulii: A Case of Unintentional Introductions and New Associations with the Invasive Species Aleurocanthus spiniferus
Source: Insects. 2025 Aug 27;16(9):891. doi: 10.3390/insects16090891 (PMC12470831; doi:10.3390/insects16090891)
Supplement: Supplementary file 1 [file insects-16-00891-s001.zip]

Archive with 2 entries (2 files):
- insects-3783387-supplementary.pdf
- Supplementary_file S1.pdf
